# Supplementary material for: Current Condition of Pannonic Salt Steppes at Their Distribution Limit: What Do Indicator Species Reveal about Habitat Quality?
Source: Plants (Basel). 2021 Mar 11;10(3):530. doi: 10.3390/plants10030530 (PMC7999981; doi:10.3390/plants10030530)
Supplement: Supplementary file 1 [file plants-10-00530-s001.zip]

Archive with 4 entries (3 files):
- plants-1106238supplementary/
- plants-1106238supplementary/S1_methods add revised.docx
- plants-1106238supplementary/S2_photo of plots revised.pdf
- plants-1106238supplementary/S3_data and list of localities final revised.xls
