# Supplementary material for: Current Condition of Pannonic Salt Steppes at Their Distribution Limit: What Do Indicator Species Reveal about Habitat Quality?
Source: Plants (Basel). 2021 Mar 11;10(3):530. doi: 10.3390/plants10030530 (PMC7999981; doi:10.3390/plants10030530)
Supplement: Supplementary file 1 [file plants-10-00530-s001.zip › plants-1106238supplementary/S3_data and list of localities final revised.xls]

## Sheet: Appendix 2_list of plots
Electronic supplementary material of manuscript ”Current condition of Pannonic salt steppes at their northern distribution limit: what do indicator species reveal about habitat quality?” by Zuzana Dítě, Róbert Šuvada, Tibor Tóth, Pavol Eliáš, Vladimír Píš & Daniel Dítě
Supplementary material S3_Complete list of recorded plots
						data obtained during vegetation samplig							soil analyses *						Borhidi ecological indicator values
Table number	site no.	Date	target species	country	Locality name	Longitude	Latitude	altitude	cover herb layer (%)	land use	group of naturalness	number of species	pH	EC in mS/m	SAR in mmol 1/2 L-1/2	Na_exc in %	N_tot in %	C_ox in %	Light	Temperature	Moisture	SoilReaction	Nutrients
1	1	20160603	ART	SK	Nová Stráž, Pavol	180011	474620	107	50	3	5	11							8.17	6.47	2.66	7.47	3.23
2	1	20160603	ART	SK	Nová Stráž, Pavol	180010	474621	107	85	3	5	10							7.38	5.46	3.05	7.76	3.16
3	2	20160604	ART	SK	Kamenný Most, Čistiny	183853	475204	111	95	2	3	14							8.77	7.53	3.03	7.25	3.1
4	3	20160613	ART	SK	Kamenínske slanisko	183840	475243	111	60	3	4	17							8.61	6.89	3.85	7.32	3.59
5	3	20160613	ART	SK	Kamenínske slanisko	183844	475247	111	85	3	3	13							8.75	6.75	3.64	6.9	4.17
6	3	20160613	ART	SK	Kamenínske slanisko	183859	475232	111	80	3	3	6							8.81	7.12	3.86	7.32	3.87
7	3	20160613	ART	SK	Kamenínske slanisko	183854	475239	111	60	3	3	16							8.57	6.97	3.72	7.01	3.86
8	2	20160613	ART	SK	Kamenný Most, Čistiny	183853	475204	111	90	2	2	11							8.86	7.55	3.52	7.53	3.34
9	4	20160619	ART	SK	Tvrdošovce, Ráczovo jazierk	180314	480546	110	85	2	3	8							8.94	6.6	3.24	7.18	4.16
10	4	20160619	ART	SK	Tvrdošovce, Ráczovo jazierk	180314	480546	110	50	2	5	6							8.14	6.86	1.82	7.72	2.04
11	5	20160619	ART	SK	Palárikovo	180421	480406	111	50	1	5	9							7.05	6.3	3.62	6.78	3.22
12	5	20160619	ART	SK	Palárikovo	180421	480406	111	75	1	3	6							8.93	6.99	3.01	7.07	3.9
13	6	20160710	ART	SK	Šurany, Akomáň	180752	480517	117	80	3	2	7							8.91	7.59	3.18	7.78	3.2
14	6	20160710	ART	SK	Šurany, Akomáň	180745	480514	117	45	3	5	14							8.11	5.53	5.04	6.69	4.86
15	6	20160710	ART	SK	Šurany, Akomáň	180739	480504	116	80	2	3	7							8.83	7.38	3.2	7.48	3.47
16	7	20160801	ART	SK	Komjatice, Ružový dvor	180735	480905	127	80	1	2	4							8.93	7	2.98	7.14	3.86
17	7	20160801	ART	SK	Komjatice, Ružový dvor	180735	480904	127	70	1	5	4							7.91	6.49	1.91	7.8	2.06
18	7	20160801	ART	SK	Komjatice, Ružový dvor	180734	480902	127	80	1	5	3							8.46	6.69	2.84	7.24	2.99
19	3	20160916	ART	SK	Kamenínske slanisko	183841	475246	111	80	3	3	12							8.77	6.7	3.52	6.88	4.17
20	8	20160914	ART	SK	Zlatná na Ostrove, Ontopa	175617	474600	110	80	1	4	11							8.31	6.48	3.85	7.07	3.62
21	3	20170517	ART	SK	Kamenínske slanisko	183840	475235	111	60	3	3	12							8.77	7.04	3.7	7.5	3.85
22	9	20170704	ART	SK	Veľké Kosihy, Dérhídja	175423	474614	107	85	3	1	3	7.82	129	4.41	3.191	0.371	4.36	8.98	7.48	3.07	7.51	3.57
23	10	20170726	ART	SK	Močenok, Siky	175352	481314	116	80	1	3	9	7.93	235	13.4	8.13	0.451	4.18	8.55	7.26	3.5	7.74	3.13
24	6	20170803	ART	SK	Šurany, Akomáň	180739	480504	117	75	2	2	8	7.83	193	18.1	9.719	0.381	4.17	8.91	7.8	3.15	7.91	3.15
25	11	20171004	ART	SK	Močenok, Siky, les	175340	481239	119	60	2	3	8	6.4	173	20.8	5.462	0.242	2.36	8.87	7.62	3.21	7.69	3.38
26	11	20171004	ART	SK	Močenok, Siky, les	175345	481228	119	55	2	5	11	8.29	158	11.6	7.732	0.255	2.87	8.33	6.86	4.09	7.64	3.97
27	11	20171004	ART	SK	Močenok, Siky, les	175336	481246	119	45	1	5	6							7.81	6.28	3	7.78	3.36
28	12	20171004	ART	SK	Jatov	180146	480648	112	60	2	1	3			56.8	15.7	0.241	2.25	8.98	7.67	3.02	7.67	3.31
29	7	20171004	ART	SK	Komjatice, Ružový dvor	180735	480905	127	50	1	4	3				20.39	0.256	2.17	8.73	6.92	2.62	7.23	3.39
30	7	20171004	ART	SK	Komjatice, Ružový dvor	180727	480858	127	60	1	3	3							8.91	7.22	3	7.37	3.64
31	13	20170704	ART	SK	Jatov - Čierny vŕšok	175918	480849	113	90	1	3	10	8.2	446	29.2	11.63	0.2	1.87	8.91	7.04	3.1	7.16	3.89
32	14	20170704	ART	SK	Iža, Bokroš	181530	474456	106	55	3	5	12							8.43	6.33	4.64	6.96	4.02
33	14	20170704	ART	SK	Iža, Bokroš	181526	474456	106	50	3	3	4	8.69	294	22.2	13.9	0.136	1.43	8.74	6.72	3.78	7.1	4.5
34	7	20170707	ART	SK	Komjatice, Ružový dvor	180734	480904	127	80	1	3	5							8.68	6.99	2.88	7.43	3.46
35	4	20180616	ART	SK	Tvrdošovce,Ráczovo jazierko	180305	480547	110	65	2	2	6	8.18	827	30.3	7.6	0.205	2.05	8.94	7.46	2.93	7.54	3.43
36	4	20180616	ART	SK	Tvrdošovce,Ráczovo jazierko	180306	480546	110	55	2	4	8							8.4	6.85	2.69	7.62	2.98
37	6	20180712	ART	SK	Šurany, Akomáň	180747	480518	117	60	3	2	5				7.57	0.212	2.37	8.87	7.07	3.28	7.32	3.67
38	15	20180712	ART	SK	Palárikovo, Malé Čiky	180732	480304	114	70	1	1	3				11.7	0.225	2.75	8.97	7.39	3.08	7.42	3.67
39	15	20180712	ART	SK	Palárikovo, Malé Čiky	180731	480306	114	45	1	5	4	8.17	205	11.2	6.72	0.217	2.68	7.92	6.52	1.85	7.81	2.01
40	16	20180712	ART	SK	Tvrdošovce,oproti stanici	180231	480525	109	35	1	5	5	8.17	133	3.46	2.75	0.243	2.56	7.93	6.35	2.39	7.76	2.49
41	3	20180914	ART	SK	Kamenínske slanisko	183842	475247	111	85	3	2	7	8.12	210	22.1	4.73	0.233	2.27	8.86	7.28	3.49	7.62	3.39
42	17	20180919	ART	HU	Nagyiván	210127	472731	84	80	3	1	3	6.59	56.8	6.03	3.29	0.355	3.84	9	7.71	3.31	7.71	3.4
43	17	20180919	ART	HU	Nagyiván	205944	472848	84	70	3	1	4	6.93	436	17.1	4.424	0.292	3.55	9	7.56	3.09	7.56	3.46
44	17	20180919	ART	HU	Nagyiván	205923	472859	84	63	3	1	2	6.15	48.5	4.35	2.81	0.236	2.47	9	7.79	3	7.79	3.21
45	17	20180919	ART	HU	Nagyiván	205349	472716	84	70	3	1	4	6.62	266	21.8	7.5	0.342	4	8.99	7.71	3.03	7.71	3.31
46	17	20180919	ART	HU	Nagyiván	205453	473150	84	55	3	1	2				4.23	0.177	2.03	9	7.46	3	7.46	3.55
47	18	20180919	ART	HU	Kocsújfalu	205919	473419	86	60	3	1	2	6.31	156	9.77	3.74	0.247	2.64	9	7.5	3	7.5	3.5
48	19	20180919	ART	HU	Balmazújváros	212052	473505	87	65	3	1	4	7.91	104	5.35	2.8	0.358	3.5	8.99	7.63	2.99	7.63	3.29
49	20	20180919	ART	HU	Püspökladány	210452	472012	85	55	3	1	3	6.18	196.21	6.98	6.05	0.218	2.26	8.99	7.55	3.01	7.55	3.44
50	21	20180919	ART	HU	Karcag	205453	471656	84	70	3	1	2	7.02	100.9	11.3	5.51	0.253	2.68	9	7.43	3	7.43	3.57
51	22	20180919	ART	HU	Hortobágy	211337	473436	86	70	3	1	3	6.71	183	10.8	6.31	0.325	3.71	8.99	7.65	3.01	7.65	3.35
52	3	20150921	CAM	SK	Kamenínske slanisko	183840	475242	111	70	3	3	4	10.2	585	881	80.58	0.08	0.95	8.93	7.74	2.36	7.9	1.47
53	9	20150921	CAM	SK	Veľké Kosihy, Dérhídja	175425	474613	107	10	3	1	2							8.7	7.4	3.2	7.7	2.8
54	10	20151027	CAM	SK	Močenok, Siky	175351	481314	116	90	3	1	2	9.87	204	262	28.8	0.044	1	8.96	7.91	2.18	7.96	1.27
55	13	20150915	CAM	SK	Jatov, Čierny vŕšok	175918	480850	113	85	1	2	2	8.88	714	73.1	29.01	0.118	1.05	8.12	6.24	5.53	7.12	6.29
56	23	20151027	CAM	SK	Tvrdošovce,Panské lúky	180202	480604	112	55	2	2	3							8.93	7.87	2.23	7.95	1.34
57	6	20151027	CAM	SK	Šurany, Akomáň	180739	480504	117	85	2	5	7			34	26.12	0.239	2.77	8.89	7.49	3.15	7.58	3.47
58	2	20160604	CAM	SK	Kamenný Most, Čistiny	183812	475152	111	31	3	1	3							8.48	6.94	4.07	7.52	3.97
59	2	20160604	CAM	SK	Kamenný Most, Čistiny	183812	475153	111	75	3	4	7							8.83	7.27	3.1	7.47	3.13
60	10	20160710	CAM	SK	Močenok, Siky	175351	481314	116	95	3	3	6							8.19	5.84	5.36	7.58	4.28
61	9	20160731	CAM	SK	Veľké Kosihy, Dérhídja	175428	474602	107	40	3	2	3							8.07	6.07	5.71	7.15	6.27
62	3	20160828	CAM	SK	Kamenínske slanisko	183842	475248	111	70	3	4	6	8.23	788	89.7	25.59	0.261	2.92	8.97	7.8	2.41	7.84	1.9
63	3	20160916	CAM	SK	Kamenínske slanisko	183844	475249	111	65	3	3	6							8.71	7.31	3.41	7.61	3.17
64	3	20160916	CAM	SK	Kamenínske slanisko	183844	475249	111	60	3	1	2							8.33	6.67	4.67	7.33	5
65	3	20160916	CAM	SK	Kamenínske slanisko	183840	475242	111	45	3	2	5							8.24	6.36	5.09	7.27	5.58
66	3	20160916	CAM	SK	Kamenínske slanisko	183842	475248	111	65	3	5	6							8.97	7.87	2.63	7.92	2.18
67	13	20160922	CAM	SK	Jatov, Čierny vŕšok	175916	480850	113	65	1	2	4							8.36	6.74	4.46	7.37	4.7
68	24	20160914	CAM	SK	Zlatná na Ostrove, Ontopa	175616	474600	110	40	1	4	4	8.88	714	31.5	38.59	0.206	2.15	8.37	6.46	4.78	7.15	5.44
69	23	20170603	CAM	SK	Tvrdošovce, Panské lúky	180203	480604	112	85	2	5	6							8.94	7.6	2.79	7.7	2.63
70	9	20170704	CAM	SK	Veľké Kosihy, Dérhídja	175428	474602	107	40	3	4	6			59.5	24.02	0.106	2.01	8.48	6.63	4.44	7.66	3.88
71	3	20170811	CAM	SK	Kamenínske slanisko	183840	475244	111	40	3	1	3							8.73	7.27	3.07	7.93	1.83
72	23	20170915	CAM	SK	Tvrdošovce,Panské lúky	180206	480558	112	55	2	1	2	9.52	993	110	21.61	0.058	1.94	8.47	6.93	4.13	7.47	4.2
73	14	20170704	CAM	SK	Iža, Bokroš	181517	474500	106	60	3	2	3							8.17	6.25	5.33	7.25	5.67
74	6	20180712	CAM	SK	Šurany, Akomáň	180732	480523	117	60	3	4	3	8.69	328	37.6	10.9	0.16	1.68	8.92	7.58	2.58	7.67	2.25
75	10	20180814	CAM	SK	Močenok, Siky	175351	481313	116	55	1	1	3							8.92	7.83	2.33	7.93	1.46
76	10	20180814	CAM	SK	Močenok, Siky	175350	481313	116	30	1	1	2	8.94	409	41.6	15.6	0.057	0.59	8.5	7	4	7.5	4
77	14	20180817	CAM	SK	Iža, Bokroš	181517	474500	106	20	3	1	3	10	1152	141	7.23	0.098	1.03	8.29	6.43	4.86	7.43	4.71
78	25	20180611	CAM	HU	Hortobágy, Pród	212319	474312	87	40	3	1	3	9.12	381	33.5	8.38	0.238	2.51	8.5	7.38	3.63	7.88	2.13
79	25	20180611	CAM	HU	Hortobágy, Pród	212318	474310	87	40	3	1	4							8.92	7.82	2.33	7.95	1.37
80	19	20180611	CAM	HU	Balmazújváros	212259	473851	87	40	3	1	5	8.67	159	24.3	8.11	0.246	2.59	8.82	7.71	2.62	7.93	1.47
81	19	20180611	CAM	HU	Balmazújváros	212051	473504	87	50	3	1	2	9.33	3900	34	44.4	0.13	1.37	8.8	7.6	2.8	7.8	2.2
82	22	20180611	CAM	HU	Hortobágy	211821	473338	86	40	3	1	4							8.88	7.67	2.48	7.99	1.38
83	22	20180611	CAM	HU	Hortobágy	211819	473348	86	40	3	1	4							8.73	7.46	3.06	7.76	2.51
84	18	20180611	CAM	HU	Kocsújfalu	205851	473410	86	60	3	1	1	8.84	694	33.6	8.92	0.123	1.29	9	8	2	8	1
85	18	20180611	CAM	HU	Kocsújfalu	205455	473153	86	50	3	1	2	8.19	421	46.5	15.2	0.146	1.31	8.98	7.96	2.08	7.98	1.12
86	17	20180611	CAM	HU	Nagyiván	205640	472952	84	60	3	1	4	7.97	1799	39.2	8.87	0.182	1.66	8.7	7.56	3	7.94	1.68
87	17	20180611	CAM	HU	Nagyiván	205640	472951	84	70	3	1	4	8.78	454	23.9	15.6	0.187	1.97	8.89	7.78	2.42	7.92	1.56
88	26	20180612	CAM	HU	Püspökladány	210503	472122	85	50	3	1	3	8.65	305	36.7	5.66	0.183	1.93	8.96	7.92	2.14	8	1.08
89	17	20180919	CAM	HU	Nagyiván	210126	472730	84	40	3	1	1	8.43	203	29.6	0.33	0.251	1.76	9	8	2	8	1
90	17	20180919	CAM	HU	Nagyiván	205923	472859	84	30	3	1	2	8.93	489	48.6	5.48	0.095	0.95	8.97	7.93	2.13	7.97	1.2
91	7	20160801	TRI	SK	Komjatice, Ružový dvor	180735	480905	127	90	1	1	4							8.91	6.92	2.39	7.89	3.37
92	7	20160801	TRI	SK	Komjatice, Ružový dvor	180735	480905	127	60	1	5	4							7.33	5.41	4.39	5.79	5.95
93	7	20160801	TRI	SK	Komjatice, Ružový dvor	180735	480905	127	80	1	1	2							8.98	6.98	2.1	7.98	3.1
94	3	20160828	TRI	SK	Kamenínske slanisko	183841	475244	111	70	3	1	5							8.8	6.61	3.39	7.83	3.36
95	26	20170915	TRI	SK	Tvrdošovce,Ráczovo jazierko	18°03’05,5“	48°05’41,9“	110	50	2	2	3			26.8	40.44	0.228	1.8	8.39	6.35	4.5	7.35	5.39
95	26	20170915	TRI	SK	Tvrdošovce,Ráczovo jazierko	180305	480547	110	60	2	4	7							8.87	7.1	2.82	7.53	3.65
96	26	20170915	TRI	SK	Tvrdošovce,Ráczovo jazierko	180306	480545	110	60	2	3	4							8.82	6.82	3.05	7.49	4.87
97	26	20170915	TRI	SK	Tvrdošovce,Ráczovo jazierko	180303	480546	110	90	1	5	9	8.2	622	26.6	17.02	0.143	1.24	8.19	6.34	5.7	7.35	4.22
99	26	20170915	TRI	SK	Tvrdošovce,Ráczovo jazierko	180316	480548	110	70	2	1	3							8.56	6.56	4.19	7.56	3.94
100	23	20170915	TRI	SK	Tvrdošovce,Panské lúky	180206	480557	112	50	2	3	8	8.04	74.3	38.9	15.02	0.475	4.37	8.81	6.78	3.33	7.7	3.52
101	23	20170915	TRI	SK	Tvrdošovce,Panské lúky	180203	480604	112	65	2	4	5	8.76	1175	103	11.9	0.207	2.06	8.99	7.46	2.55	7.78	2.87
102	23	20170915	TRI	SK	Tvrdošovce,Panské lúky	180203	480602	112	85	2	3	3							8.71	6.71	2.59	7.59	3.71
103	23	20170915	TRI	SK	Tvrdošovce,Panské lúky	180203	480602	112	60	2	4	4							8.49	6.49	4.03	6.84	6.51
104	23	20170915	TRI	SK	Tvrdošovce,Panské lúky	180209	480554	112	70	2	4	7	7.85	377	25.7	12.95	0.311	2.76	8.15	6.55	3.35	7.37	3.85
105	11	20171004	TRI	SK	Močenok, Siky, les	175344	481223	119	30	2	4	10			4.8	14.81	0.266	2.17	8.38	6.41	3.83	7.32	4.38
106	12	20171004	TRI	SK	Jatov	180136	480705	112	35	2	5	16	8.42	107	8.43	6.144	0.282	2.19	8.62	6.96	3.13	7.6	3.23
107	12	20171004	TRI	SK	Jatov	180144	480659	112	50	2	2	7							8.83	6.93	2.61	7.85	3.48
108	12	20171004	TRI	SK	Jatov	180140	480704	112	50	2	3	8							8.78	6.82	2.39	7.8	3.36
109	7	20171004	TRI	SK	Komjatice, Ružový dvor	180735	480905	127	40	1	1	2				30.64	0.232	2.07	8.63	6.63	3.5	7.63	4.5
110	7	20171004	TRI	SK	Komjatice, Ružový dvor	180735	480905	127	65	1	4	5							8.96	7.73	2.8	7.98	3.02
111	7	20171004	TRI	SK	Komjatice, Ružový dvor	180735	480905	127	30	1	5	6				23.94	0.343	2.94	7.52	5.56	4.1	6.06	5.64
112	13	20170704	TRI	SK	Jatov, Čierny vŕšok	175917	480850	113	70	1	4	5			24.9	15.95	0.121	1.03	7.92	5.96	4.23	7.62	4.65
113	6	20180712	TRI	SK	Šurany, Akomáň	180734	480524	117	40	3	4	6	8.59	155	14.6	11.3	0.183	1.92632	8.92	6.56	2.55	7.55	3.28
114	15	20180712	TRI	SK	Palárikovo, Malé Čiky	180739	480316	114	60	1	1	2	8.96	231	21.3	7.02	0.209	2.20143	8.97	6.97	2.13	7.97	3.13
115	15	20180712	TRI	SK	Palárikovo, Malé Čiky	180740	480316	114	30	1	5	4	8.51	198	19.6	16.7	0.199	2.09562	7.37	5.33	4.6	5.54	6.3
116	16	20180712	TRI	SK	Tvrdošovce, oproti stanici	180230	480525	109	50	1	1	4	8.46	1038	61.7	9.45	0.099	1.0375	8.8	6.7	2.8	7.89	3.41
117	27	20180725	TRI	SK	Klížska Nemá	174918	474514	110	55	1	5	6							8.19	5.45	6.13	6.48	4.59
118	28	20180726	TRI	SK	Diva	183410	475157	118	50	3	4	7	8.25	372	17.3	13.4	0.219	2.64	8.23	5.85	5.65	7.37	4.73
119	29	20180814	TRI	SK	Horná Kráľová	175331	481348	117	50	1	2	4	8.4	253	14.3	2.94	0.085	1.06	8.95	6.93	2.16	7.96	3.16
120	29	20180814	TRI	SK	Horná Kráľová	175333	481343	117	44	1	5	5	7.76	194	4.5	6.66	0.127	1.53	8.11	5.98	4.14	7.46	3.8
121	3	20180914	TRI	SK	Kamenínske slanisko	183846	475248	111	80	3	4	8	8.03	311	6.9	18.9	0.249	2.74	8.9	7.34	3.1	7.9	3.18
122	14	20180817	TRI	SK	Iža, Bokroš	181514	474503	106	40	3	3	4	8.6	723	51.2	15	0.033	0.34	8.28	5.88	4.95	7.81	3.81
123	14	20180817	TRI	SK	Iža, Bokroš	181515	474502	106	60	3	5	7	8.45	131	15	7.35	0.191	2.01	7.92	5.46	5.75	6.46	4.75
124	1	20180814	TRI	SK	Pavol, Nová Stráž	180415	474610	107	55	3	5	6	8.21	186	13.8	8.59	0.409	4.07	8.23	6.1	5.02	7.34	4.74
125	30	20180918	TRI	HU	Akasztó	190913	464420	91	60	3	1	3	8.54	236	15.7	3.46	0.071	0.74	8.82	6.8	2.72	7.84	3.66
126	31	20180918	TRI	HU	Dunatetétlen	190702	464621	90	85	1	1	3	8.69	1118	87.8	5.28	0.191	2.38	8.82	6.79	2.71	7.86	3.57
127	32	20180918	TRI	HU	Kelemen-Szék	191009	464740	89	70	3	1	4	9	384	16.7	9.47	0.045	1.39	8.63	6.63	3.51	7.63	4.44
128	33	20180918	TRI	HU	Fülöpszállás	191302	464918	92	80	3	1	3	8.71	664	40.8	15.5	0.213	2.64	8.73	6.7	3.15	7.7	4.05
129	34	20180918	TRI	HU	Szabadszállás	191038	465257	90	80	3	1	3	9.18	348	22	14.2	0.097	2.18	8.75	6.74	3.02	7.75	3.99
130	35	20180918	TRI	HU	Büdös-Szék	191035	465243	90	55	3	1	3	9.84	530	52.5	17.2	0.04	1.17	8.63	6.62	3.48	7.64	4.44
131	35	20180918	TRI	HU	Büdös-Szék	191025	465216	90	90	3	1	2	8.76	452	20.9	9.24	0.108	2.74	9	7.02	1.98	8	3.09
132	33	20180918	TRI	HU	Fülöpszállás	191246	464917	92	75	3	1	2	8.69	452	22.7	17.4	0.248	3.69	8.53	6.53	3.87	7.53	4.87
133	30	20180918	TRI	HU	Akasztó	190938	464355	91	85	3	1	2	9.2	513	25.7	18.6	0.197	2.07	8.41	6.41	4.35	7.41	5.35
134	30	20180918	TRI	HU	Akasztó	190908	464353	91	55	3	1	3	9.1	507	43.6	13.56	0.081	1.33	8.79	6.75	2.84	7.83	3.7
* values marked by bold green are samples with EC higher than 400 mS/m and pH higher than 8,5 which are classified as sodic and saline soils according to Hayward & Wadleigh 1949, p. 4)
